# Supplementary material for: Main ecological drivers of woody plant species richness recovery in secondary forests in China
Source: Sci Rep. 2019 Jan 22;9:250. doi: 10.1038/s41598-018-35963-7 (PMC6342914; doi:10.1038/s41598-018-35963-7)
Supplement: Supplementary file 2 — Supplementary Dataset [file 41598_2018_35963_MOESM2_ESM.xlsx]

## Sheet: 2109Supplementary dataset.csv
No.	Study	Study name	Longitude	Latitude	Longitude	Latitude	Woody	Species richness of secondary forests	Species richness of primary forests	Logging type	Recovery time after logging (yr)	Temperature (°C)	Precipitation (mm/yr)	Percentage of forest cover %	Perimeter-area ratio	Proximity index	Regional species pool (woody plant species richness)	Forest type	Recovery ratio	Weights
1	Guo, 2013	秦岭山地红桦林群落的稳定性及其维持机制研究	104°49'60.00"E	34° 15'0.00"N	104.83	34.25	Woody species	12	15	Selective cut	50	9.9	488.2	75.407	0.00914554	12.2998	199	Broad-leaved forests	0.8	0.645701
2	Zhang et al., 2009	长白山北坡原始林与次生林植物物种多样性比较及影响因素分析	128° 2'53.00"E	42°25'55.00"N	128.05	42.43	Woody, DBH≥5cm	18	13	Clear cut	50	4.3	653.65	90.8601	0.0102367	70.404	220	Conifer and broad-leaved mixed forests	1.3846	0.679804
3	Zhang et al., 2009	长白山北坡原始林与次生林植物物种多样性比较及影响因素分析	128° 2'53.00"E	42°25'55.00"N	128.05	42.43	Woody, DBH≥5cm	20	13	Selective cut	20	4.3	653.65	90.8601	0.0102367	70.404	220	Conifer and broad-leaved mixed forests	1.5385	0.691382
4	Zhao et al., 2009	小陇山锐齿栎天然林空间结构特征	105°50'60.00"E	34° 15'30.00"N	105.85	34.26	Woody, DBH≥5cm	29	37	Clear cut	40	10.72	531	75.338	0.0092999	40.1795	646	Broad-leaved forests	0.7838	0.864809
5	Zhao et al., 2009	小陇山锐齿栎天然林空间结构特征	105°50'60.00"E	34° 15'30.00"N	105.85	34.26	Woody, DBH≥5cm	20	37	Selective cut	14	10.72	531	75.338	0.0092999	40.1795	646	Broad-leaved forests	0.5405	0.81624
6	Hu, 2009	巴山水青冈（Fagus pashanica）原始林及天然次生林生态学特征研究	106°55'52.3"E	32°40'50.80"N	106.93	32.68	Woody, height≥3m	35	19	Clear cut	12	15.9	1167.5	95.4661	0.00987871	90.2535	892	Broad-leaved forests	1.8421	0.804086
7	Hu, 2009	巴山水青冈（Fagus pashanica）原始林及天然次生林生态学特征研究	106°41'31.9"E	32°34'15.20"N	106.69	32.57	Woody, height≥3m	30	19	Clear cut	30	15.9	1167.5	94.8416	0.00968956	94.2039	919	Broad-leaved forests	1.5789	0.790662
8	Hu, 2009	巴山水青冈（Fagus pashanica）原始林及天然次生林生态学特征研究	106°54'23.9"E	32°39'47.90"N	106.91	32.66	Woody, height≥3m	21	19	Clear cut	50	15.9	1167.5	92.737	0.00956272	88.8391	892	Broad-leaved forests	1.1053	0.752951
9	Shi et al., 2016	海南岛热带原始天然林和次生林对比分析	109°22'0.00"E	19°13'0.00"N	109.37	19.22	Woody, DBH≥5cm	40	124	Clear cut	40	23.5	1929.1	76.9164	0.00952236	82.4545	1266	Broad-leaved forests	0.3226	0.970692
10	Yang, 2010	滇中地区云南松天然林群落结构及天然更新规律	101°48'20"E	25°12'50"N	101.81	25.21	Woody species	15	16	Selective cut	10	16.2	937.2	74.8492	0.00916863	23.1274	1014	Broad-leaved forests	0.9375	0.686659
11	Yang, 2010	滇中地区云南松天然林群落结构及天然更新规律	101°48'20"E	25°12'50"N	101.81	25.21	Woody species	16	16	Selective cut	20	16.2	937.2	74.8492	0.00916863	23.1274	1014	Broad-leaved forests	1	0.695482
12	Bu, 2013	海南岛热带天然林生物多样性与生态系统功能关系的研究	109°10'0"E	19° 6'30.00"N	109.17	19.11	Woody, DBH≥1cm	28	43	Clear cut	15	24.9	1675.55	96.0801	0.00995462	78.8926	1266	Broad-leaved forests	0.6512	0.873314
13	Bu, 2013	海南岛热带天然林生物多样性与生态系统功能关系的研究	109°10'0"E	19° 6'30.00"N	109.17	19.11	Woody, DBH≥1cm	31	43	Clear cut	30	24.9	1675.55	96.0801	0.00995462	78.8926	1266	Broad-leaved forests	0.7209	0.885161
14	Bu, 2013	海南岛热带天然林生物多样性与生态系统功能关系的研究	109°10'0"E	19° 6'30.00"N	109.17	19.11	Woody, DBH≥1cm	26	43	Clear cut	60	24.9	1675.55	96.0801	0.00995462	78.8926	1266	Broad-leaved forests	0.6047	0.864121
15	Xia, 2007	长白山阔叶红松林植物多样性及其群落空间结构研究	128°07'9.88"E	42°20'9.07"N	128.12	42.34	Woody, DBH≥1cm	25	20	Clear cut	70	4.3	653.65	98.0902	0.0100211	122.205	220	Conifer and broad-leaved mixed forests	1.25	0.779633
16	Xia, 2007	长白山阔叶红松林植物多样性及其群落空间结构研究	128°07'9.88"E	42°20'9.07"N	128.12	42.34	Woody, DBH≥1cm	34	20	Selective cut	30	4.3	653.65	98.0902	0.0100211	122.205	220	Conifer and broad-leaved mixed forests	1.7	0.809255
17	Xia, 2007	长白山阔叶红松林植物多样性及其群落空间结构研究	128°07'9.88"E	42°20'9.07"N	128.12	42.34	Woody, DBH≥1cm	40	20	Selective cut	9	4.3	653.65	98.0902	0.0100211	122.205	220	Conifer and broad-leaved mixed forests	2	0.822272
18	Li, 2014	长白山北坡阔叶红松林树木多样性与稳定性研究	127°40'52.69"E	42°40'45.75"N	127.68	42.68	Woody, DBH≥4cm	14	19	Selective cut	20	4.7	859.65	99.2846	0.00806993	0.0169333	232	Conifer and broad-leaved mixed forests	0.7368	0.697504
19	Li, 2014	长白山北坡阔叶红松林树木多样性与稳定性研究	127°46'33.52"E	42°33'44.72"N	127.78	42.56	Woody, DBH≥4cm	15	19	Selective cut	20	4.7	859.65	94.177	0.00935741	113.052	232	Conifer and broad-leaved mixed forests	0.7895	0.70793
20	Li, 2014	长白山北坡阔叶红松林树木多样性与稳定性研究	127°40'52.69"E	42°40'45.75"N	127.68	42.68	Woody, DBH≥4cm	14	19	Selective cut	40	4.7	859.65	99.2846	0.00806993	0.0169333	232	Conifer and broad-leaved mixed forests	0.7368	0.697504
21	Li, 2014	长白山北坡阔叶红松林树木多样性与稳定性研究	127°49'22.25"E	42°46'3.70"N	127.82	42.77	Woody, DBH≥4cm	19	19	Selective cut	40	4.7	859.65	89.9531	0.00939316	96.3575	232	Conifer and broad-leaved mixed forests	1	0.740557
22	Li, 2014	长白山北坡阔叶红松林树木多样性与稳定性研究	127°51'32.70"E	42°31'23.86"N	127.86	42.52	Woody, DBH≥4cm	20	19	Selective cut	55	4.7	859.65	96.5494	0.00946732	107.321	225	Conifer and broad-leaved mixed forests	1.0526	0.747012
23	Li, 2014	长白山北坡阔叶红松林树木多样性与稳定性研究	127°40'52.69"E	42°40'45.75"N	127.68	42.68	Woody, DBH≥4cm	21	19	Selective cut	55	4.7	859.65	99.2846	0.00806993	0.0169333	232	Conifer and broad-leaved mixed forests	1.1053	0.752951
24	Li, 2014	长白山北坡阔叶红松林树木多样性与稳定性研究	127°50'0.28"E	42°30'16.08"N	127.83	42.5	Woody, DBH≥4cm	12	19	Selective cut	14	4.7	859.65	96.4151	0.00938618	105.521	225	Conifer and broad-leaved mixed forests	0.6316	0.672734
25	Li, 2014	长白山北坡阔叶红松林树木多样性与稳定性研究	127°50'0.28"E	42°30'16.08"N	127.83	42.5	Woody, DBH≥4cm	14	19	Selective cut	14	4.7	859.65	96.4151	0.00938618	105.521	225	Conifer and broad-leaved mixed forests	0.7368	0.697504
26	Li, 2014	长白山北坡阔叶红松林树木多样性与稳定性研究	127°51'32.70"E	42°31'23.86"N	127.86	42.52	Woody, DBH≥4cm	19	19	Selective cut	30	4.7	859.65	96.5494	0.00946732	107.321	225	Conifer and broad-leaved mixed forests	1	0.740557
27	Liu et al., 2010	退化次生林恢复过程中群落结构和生态位动态	109°28'6.66"E	19°10'19.50"N	109.47	19.17	Woody species	22	128	Clear cut	7	23.5	1929.1	77.6538	0.00887142	66.5084	1266	Broad-leaved forests	0.1719	0.893037
28	Liu et al., 2010	退化次生林恢复过程中群落结构和生态位动态	109°27'18.05"E	19°9'38.88"N	109.46	19.16	Woody species	81	128	Selective cut	25	23.5	1929.1	81.03	0.00891336	78.2003	1266	Broad-leaved forests	0.6328	1.02779
29	Liu et al., 2010	退化次生林恢复过程中群落结构和生态位动态	109°25'38.16"E	19°8'4.80"N	109.43	19.13	Woody species	96	128	Selective cut	50	23.5	1929.1	85.7796	0.00905079	62.5779	1266	Broad-leaved forests	0.75	1.0369
30	Yuan, 2010	甘肃省小陇山现有林分经营模式评价研究	105°50'60.00"E	34° 15'30.00"N	105.85	34.26	Woody, DBH≥5cm	29	44	Clear cut	40	10.72	531	75.338	0.0092999	40.1795	646	Broad-leaved forests	0.6591	0.879308
31	Yang, 2007	岷江上游亚高山人工林群落物种多样性与稳定性研究	103°26'10.76"E	32°51'38.16"N	103.44	32.86	Woody species	2	4	Clear cut	31	6.3	708.35	19.761	0.00941497	7.032	553	Conifer and broad-leaved mixed forests	0.5	0.237574
32	Yang, 2007	岷江上游亚高山人工林群落物种多样性与稳定性研究	103°38'21.55"E	32°30'30.74"N	103.64	32.51	Woody species	5	4	Clear cut	21	6.3	708.35	68.4304	0.00969597	31.1087	754	Conifer and broad-leaved mixed forests	1.25	0.347348
33	Yang, 2007	岷江上游亚高山人工林群落物种多样性与稳定性研究	103°26'41.70"E	32°19'37.29"N	103.44	32.33	Woody species	7	4	Clear cut	32	6.3	708.35	83.4872	0.0104328	91.8356	788	Conifer and broad-leaved mixed forests	1.75	0.380869
34	Jin et al., 2006	择伐干扰后长白山区天然次生林物种多样性的变化	128° 2'53.00"E	42°25'55.00"N	128.05	42.43	Woody, height≥0.2m	17	20	Selective cut	10	4.3	653.65	90.8601	0.0102367	70.404	220	Conifer and broad-leaved mixed forests	0.85	0.731999
35	Jin et al., 2006	择伐干扰后长白山区天然次生林物种多样性的变化	128° 2'53.00"E	42°25'55.00"N	128.05	42.43	Woody, height≥0.2m	19	20	Selective cut	15	4.3	653.65	90.8601	0.0102367	70.404	220	Conifer and broad-leaved mixed forests	0.95	0.747012
36	Jin et al., 2006	择伐干扰后长白山区天然次生林物种多样性的变化	128° 2'53.00"E	42°25'55.00"N	128.05	42.43	Woody, height≥0.2m	20	20	Selective cut	5	4.3	653.65	90.8601	0.0102367	70.404	220	Conifer and broad-leaved mixed forests	1	0.753581
37	Jin et al., 2006	择伐干扰后长白山区天然次生林物种多样性的变化	128° 2'53.00"E	42°25'55.00"N	128.05	42.43	Woody, height≥0.2m	24	20	Selective cut	19	4.3	653.65	90.8601	0.0102367	70.404	220	Conifer and broad-leaved mixed forests	1.2	0.775167
38	Jin et al., 2006	择伐干扰后长白山区天然次生林物种多样性的变化	128° 2'53.00"E	42°25'55.00"N	128.05	42.43	Woody, height≥0.2m	18	20	Selective cut	28	4.3	653.65	90.8601	0.0102367	70.404	220	Conifer and broad-leaved mixed forests	0.9	0.739847
39	Yuan et al., 2016	Multiple metrics of diversity have different effects on temperate forest functioning over succession	128° 0'E	42°22'N	128	42.37	Woody, DBH≥1 cm	50	52	Clear cut	80	4.3	653.65	99.6855	0.00830121	170.122	225	Conifer and broad-leaved mixed forests	0.9615	0.945595
40	Cai et al., 2016	Stand density and species richness affect carbon storage and net primary productivity in early and late successional temperate forests differently	128°51'60.00"E	47°10'60.00"N	128.87	47.18	Woody, DBH≥2 cm	10	11	Clear cut	62	1.6	626.15	99.6902	0.0090017	69.1035	145	Conifer and broad-leaved mixed forests	0.9091	0.578
41	Huang et al., 2015	Changes in the diversity of evergreen and deciduous species during natural recovery following clear-cutting in a subtropical evergreen-deciduous broadleaved mixed forest of central China	110° 12'0.00"E	30° 2'60.00"N	110.2	30.05	Woody, DBH≥2 cm	47	36	Clear cut	20	15.6	1662.95	93.6269	0.00950091	18.7254	1578	Broad-leaved forests	1.3056	0.908187
42	Huang et al., 2015	Changes in the diversity of evergreen and deciduous species during natural recovery following clear-cutting in a subtropical evergreen-deciduous broadleaved mixed forest of central China	110° 12'0.00"E	30° 2'60.00"N	110.2	30.05	Woody, DBH≥1 cm	49	36	Clear cut	35	15.6	1662.95	93.6269	0.00950091	18.7254	1578	Broad-leaved forests	1.3611	0.911374
43	Tang et al., 2013	Plant diversity patterns in subtropical evergreen broad-leaved forests of Yunnan and Taiwan	102°30'0"E	25°21'0"N	102.5	25.35	Woody species	12.5	25	Clear cut	30	16.3	909	42.7438	0.0100812	8.0423	1140	Broad-leaved forests	0.5	0.706374
44	Tang et al., 2013	Plant diversity patterns in subtropical evergreen broad-leaved forests of Yunnan and Taiwan	102°30'0"E	25°21'0"N	102.5	25.35	Woody species	25	25	Clear cut	60	21.8	1512.95	42.7438	0.0100812	8.0423	1140	Broad-leaved forests	1	0.80755
45	Wang et al., 2010	CHANGES IN SPECIES RICHNESS AND COMMUNITY PRODUCTIVITY DURING SUCCESSION ON THE LOESS PLATEAU CHINA	108°31'37.4"E	36°05'04.00"N	108.53	36.08	Woody, height≥0.5m	27	31	Clear cut	80	9.6	560.3	86.3949	0.00868553	170.243	175	Broad-leaved forests	0.871	0.839739
46	Wang et al., 2010	CHANGES IN SPECIES RICHNESS AND COMMUNITY PRODUCTIVITY DURING SUCCESSION ON THE LOESS PLATEAU CHINA)	108°31'37.4"E	36°05'04.00"N	108.53	36.08	Woody, height≥0.5m	31	31	Clear cut	80	9.6	560.3	86.3949	0.00868553	170.243	175	Broad-leaved forests	1	0.854953
47	Zhu et al., 2009	Changes in plant species diversity along a chronosequence of vegetation restoration in the humid evergreen broad-leaved forest in the Rainy Zone of West China	103°16'32.5"E	30°46'20.00"N	103.28	30.77	Woody, height≥0.5m	44	59	Clear cut	20	16.2	977.8	72.7865	0.00974778	49.4051	1132	Broad-leaved forests	0.7458	0.943831
48	Zhu et al., 2009	Changes in plant species diversity along a chronosequence of vegetation restoration in the humid evergreen broad-leaved forest in the Rainy Zone of West China	103°12'52.00"E	30°48'20.50"N	103.21	30.81	Woody, height≥0.5m	50	59	Clear cut	10	16.2	977.8	96.4584	0.00958675	130.045	1132	Broad-leaved forests	0.8475	0.954728
49	Zhu et al., 2009	Changes in plant species diversity along a chronosequence of vegetation restoration in the humid evergreen broad-leaved forest in the Rainy Zone of West China	103°15'33.00"E	30°48'10.50"N	103.26	30.8	Woody, height≥0.5m	43	59	Clear cut	30	16.2	977.8	96.901	0.0102972	95.2809	1132	Broad-leaved forests	0.7288	0.941748
50	Zhu et al., 2009	Changes in plant species diversity along a chronosequence of vegetation restoration in the humid evergreen broad-leaved forest in the Rainy Zone of West China	103°17'15.00"E	30°40'36.00"N	103.29	30.68	Woody, height≥0.5m	68	59	Clear cut	40	16.2	977.8	94.627	0.00981539	60.918	1132	Broad-leaved forests	1.1525	0.976617
51	Zhu et al., 2009	Changes in plant species diversity along a chronosequence of vegetation restoration in the humid evergreen broad-leaved forest in the Rainy Zone of West China	103°17'46.00"E	30°40'39.50"N	103.3	30.68	Woody, height≥0.5m	61	59	Clear cut	50	16.2	977.8	94.0793	0.00989903	57.3931	1132	Broad-leaved forests	1.0339	0.969531
52	Eichenberg et al., 2015	Shifts in community leaf functional traits are related to litter decomposition along a secondary forest succession series in subtropical China	118° 7'30.00"E	29°13'30.00"N	118.13	29.23	Woody species	41.67	38	Selective cut	86.22	16.6	1830.8	86.6471	0.00978678	100.123	966	Broad-leaved forests	1.0965	0.903597
53	Eichenberg et al., 2015	Shifts in community leaf functional traits are related to litter decomposition along a secondary forest succession series in subtropical China	118° 7'30.00"E	29°13'30.00"N	118.13	29.23	Woody species	31.5	38	Selective cut	23.36	16.6	1830.8	86.6471	0.00978678	100.123	966	Broad-leaved forests	0.8289	0.876397
54	Eichenberg et al., 2015	Shifts in community leaf functional traits are related to litter decomposition along a secondary forest succession series in subtropical China	118° 7'30.00"E	29°13'30.00"N	118.13	29.23	Woody species	39.25	38	Selective cut	55.07	16.6	1830.8	86.6471	0.00978678	100.123	966	Broad-leaved forests	1.0329	0.898278
55	Eichenberg et al., 2015	Shifts in community leaf functional traits are related to litter decomposition along a secondary forest succession series in subtropical China	118° 7'30.00"E	29°13'30.00"N	118.13	29.23	Woody species	39.5	38	Selective cut	41.36	16.6	1830.8	86.6471	0.00978678	100.123	966	Broad-leaved forests	1.0395	0.898856
56	Eichenberg et al., 2015	Shifts in community leaf functional traits are related to litter decomposition along a secondary forest succession series in subtropical China	118° 7'30.00"E	29°13'30.00"N	118.13	29.23	Woody species	49.4	38	Selective cut	47	16.6	1830.8	86.6471	0.00978678	100.123	966	Broad-leaved forests	1.3	0.917407
57	Tang et al., 2015	Effects of management on vegetation dynamics and associated nutrient cycling in a karst area, Yunnan, SW China	103°19'60.00"E	24°48'0.00"N	103.33	24.8	Woody, height≥1.3m	26	51	Selective cut	45	16.3	939.65	10.8057	0.00968927	2.08458	1054	Broad-leaved forests	0.5098	0.876371
58	Long et al., 2012	Patterns of species diversity and soil nutrients along a chronosequence of vegetation recovery in Hainan Island, South China	109°49'60.00"E	18°49'60.00"N	109.83	18.83	Woody, DBH≥1 cm	55	95	Selective cut	50	23.1	2229.05	92.0344	0.00889114	96.5853	1601	Broad-leaved forests	0.5789	0.989241
59	Meng et al., 2011	Structure and floristics of tropical forests and their implications for restoration of degraded forests of China's Hainan Island	109°22'0.00"E	19°21'0.00"N	109.37	19.35	Woody, DBH≥5 cm	23.5	27.75	Clear cut	15	23.5	1929.1	43.5055	0.010269	37.7705	1266	Broad-leaved forests	0.8468	0.81165
60	Meng et al., 2011	Structure and floristics of tropical forests and their implications for restoration of degraded forests of China's Hainan Island	109°22'0.00"E	19°21'0.00"N	109.37	19.35	Woody, DBH≥5 cm	23.25	27.75	Clear cut	30	23.5	1929.1	43.5055	0.010269	37.7705	1266	Broad-leaved forests	0.8378	0.810316
61	Bu et al., 2014	Functional diversity increases with species diversity along successional gradient in a secondary tropical lowland rainforest	109°10'0"E	19° 6'30.00"N	109.17	19.11	Woody, DBH≥1 cm	28	46	Clear cut	18	24.9	1675.55	96.0801	0.00995462	78.8926	1266	Broad-leaved forests	0.6087	0.878474
62	Bu et al., 2014	Functional diversity increases with species diversity along successional gradient in a secondary tropical lowland rainforest	109°10'0"E	19° 6'30.00"N	109.17	19.11	Woody, DBH≥1 cm	29	46	Clear cut	30	24.9	1675.55	96.0801	0.00995462	78.8926	1266	Broad-leaved forests	0.6304	0.882708
63	Bu et al., 2014	Functional diversity increases with species diversity along successional gradient in a secondary tropical lowland rainforest	109°10'0"E	19° 6'30.00"N	109.17	19.11	Woody, DBH≥1 cm	36	46	Clear cut	60	24.9	1675.55	96.0801	0.00995462	78.8926	1266	Broad-leaved forests	0.7826	0.906498
64	Chen et al., 2016	Determinants of the biodiversity patterns of ammonia-oxidizing archaea community in two contrasting forest stands	112°32'20.00"E	23°10'25.00"N	112.54	23.17	Woody species	25	30	Clear cut	60	21.2	1716.55	6.4972	0.0092084	93.8327	1303	Broad-leaved forests	0.8333	0.827299
65	Li et al., 2010	The role of the soil seed and seedling bank in the regeneration of diverse plant communities in the subtropical Ailao Mountains, Southwest China	101°01'0.00"E	24°31'00"N	101.02	24.52	Woody, height≥1.3m	26	28	Clear cut	100	18.8	1154.4	62.0852	0.00964708	8.64354	1676	Broad-leaved forests	0.9286	0.824751
66	Li et al., 2010	The role of the soil seed and seedling bank in the regeneration of diverse plant communities in the subtropical Ailao Mountains, Southwest China	101°01'0.00"E	24°31'00"N	101.02	24.52	Woody, height≥1.3m	26	28	Clear cut	60	18.8	1154.4	62.0852	0.00964708	8.64354	1676	Broad-leaved forests	0.9286	0.824751
67	Lin et al., 2016	Patterns of species diversity are not consistent between shifting cultivation in Bawangling Nature Reserves and selective logging in Diaoluoshan Nature Reserves, Hainan Island, China.	109° 10'0.00"E	19° 6'00"N	109.17	19.1	Woody, DBH≥1 cm	49.33	97.5	Clear cut	30	24.9	1675.55	95.6223	0.0100598	110.558	1266	Broad-leaved forests	0.5059	0.981406
68	Lin et al., 2016	Patterns of species diversity are not consistent between shifting cultivation in Bawangling Nature Reserves and selective logging in Diaoluoshan Nature Reserves, Hainan Island, China.	109° 10'0.00"E	19° 6'00"N	109.17	19.1	Woody, DBH≥1 cm	60	97.5	Clear cut	60	24.9	1675.55	95.6223	0.0100598	110.558	1266	Broad-leaved forests	0.6154	0.997048
69	Lin et al., 2016	Patterns of species diversity are not consistent between shifting cultivation in Bawangling Nature Reserves and selective logging in Diaoluoshan Nature Reserves, Hainan Island, China.	109° 51'0.00"E	18° 43'00"N	109.85	18.72	Woody, DBH≥1 cm	156	132	Selective cut	30	24.9	1675.55	85.6079	0.00849518	118.298	1601	Broad-leaved forests	1.1818	1.05753
70	Lin et al., 2016	Patterns of species diversity are not consistent between shifting cultivation in Bawangling Nature Reserves and selective logging in Diaoluoshan Nature Reserves, Hainan Island, China.	109° 51'0.00"E	18° 43'00"N	109.85	18.72	Woody, DBH≥1 cm	151	132	Selective cut	60	24.9	1675.55	85.6079	0.00849518	118.298	1601	Broad-leaved forests	1.1439	1.05648
71	Zhang et al., 2014	Scale dependent structuring of spatial diversity in two temperate forest communities	127°44'21.00"E	43°57'46.00"N	127.74	43.96	Woody, DBH≥1 cm	47	47	Selective cut	110	4.3	691.1	91.0941	0.0052219	0	107	Conifer and broad-leaved mixed forests	1	0.932603
72	Zhao, 2009	基于林分状态特征的森林自然度评价研究	127°42'60.00"E	43° 58'00"N	127.72	43.97	Woody, DBH≥5 cm	19	19	Clear cut	69	3.4	708.8	90.0438	0.00922106	68.449	107	Conifer and broad-leaved mixed forests	1	0.740557
73	Zhao, 2009	基于林分状态特征的森林自然度评价研究	105°50'60.00"E	34° 15'30.00"N	105.85	34.26	Woody, DBH≥5 cm	29	44	Clear cut	40	10.72	531	75.338	0.0092999	15.0676	646	Broad-leaved forests	0.6591	0.879308
74	Zhao, 2009	基于林分状态特征的森林自然度评价研究	105°50'60.00"E	34° 15'30.00"N	105.85	34.26	Woody, DBH≥5 cm	20	44	Selective cut	14	10.72	531	75.338	0.0092999	15.0676	646	Broad-leaved forests	0.4545	0.829143
75	Chang, 2009	长白山阔叶红松林生态系统管理研究	128°07'490"E	42°19'1000"N	128.25	42.59	Woody species	29	20	Clear cut	70	4.3	653.65	99.3935	0.00884601	111.145	220	Conifer and broad-leaved mixed forests	1.45	0.794792
76	Chang, 2009	长白山阔叶红松林生态系统管理研究	128°07'817"E	42°19'4667"N	128.34	43.61	Woody species	40	20	Clear cut	70	4.3	653.65	98.6969	0.00961099	111.985	144	Conifer and broad-leaved mixed forests	2	0.822272
77	Chang, 2009	长白山阔叶红松林生态系统管理研究	128°07'988"E	42°20'9070"N	128.39	44.85	Woody species	34	20	Selective cut	33	4.3	653.65	98.0902	0.0100211	122.205	148	Conifer and broad-leaved mixed forests	1.7	0.809255
78	Zeng et al., 2016	桂西北喀斯特区原生林与次生林鲜叶和凋落叶化学计量特征	108° 19'28"E	25° 44'24.00"N	108.32	25.74	Woody species	27	13	Selective cut	28	20.2	1388.7	87.5444	0.00966774	49.7874	2110	Broad-leaved forests	2.0769	0.719995
79	Zeng et al., 2016	桂西北喀斯特区原生林与次生林鲜叶和凋落叶化学计量特征	108° 19'28"E	25° 44'24.00"N	108.32	25.74	Woody species	30	17	Selective cut	28	20.2	1388.7	87.5444	0.00966774	49.7874	2110	Broad-leaved forests	1.7647	0.773863
80	Jiang, 2007	浙江天童几种干扰下退化群落的特征研究	121°47'60.00"E	29°48'0.00"N	121.8	29.8	Woody species	56	60	Clear cut	60	17.2	1431.5	70.6534	0.0103163	139.518	485	Broad-leaved forests	0.9333	0.964633
81	Jiang, 2007	浙江天童几种干扰下退化群落的特征研究	121°47'60.00"E	29°48'0.00"N	121.8	29.8	Woody species	55	60	Clear cut	60	17.2	1431.5	70.6534	0.0103163	139.518	485	Broad-leaved forests	0.9167	0.963295
82	Meng, 2009	海南岛热带退化天然次生林近自然恢复和经营研究	109°22'0.00"E	19°12'30.00"N	109.37	19.21	Woody, DBH≥5 cm	56	111	Clear cut	15	23.5	1929.1	88.5902	0.0104	57.6856	1266	Broad-leaved forests	0.5045	0.997299
83	Meng, 2009	海南岛热带退化天然次生林近自然恢复和经营研究	109°22'0.00"E	19°12'30.00"N	109.37	19.21	Woody, DBH≥5 cm	42	111	Clear cut	30	23.5	1929.1	88.5902	0.0104	57.6856	1266	Broad-leaved forests	0.3784	0.971721
84	He et al., 2009	广西木论喀斯特森林土壤养分水平与植被及地形的关系	108° 2'60.00"E	25° 8'60.00"N	108.05	25.15	Woody, DBH≥1 cm	1.75	33.75	Clear cut	13	20.2	1388.7	70.6534	0.0103163	139.518	2065	Broad-leaved forests	0.0519	0.281787
85	He et al., 2009	广西木论喀斯特森林土壤养分水平与植被及地形的关系	108° 2'60.00"E	25° 8'60.00"N	108.05	25.15	Woody, DBH≥1 cm	13.25	20	Clear cut	13	20.2	1388.7	70.6534	0.0103163	139.518	2065	Broad-leaved forests	0.6625	0.694472
86	He et al., 2009	广西木论喀斯特森林土壤养分水平与植被及地形的关系	108° 2'60.00"E	25° 8'60.00"N	108.05	25.15	Woody, DBH≥1 cm	20.5	28	Clear cut	13	20.2	1388.7	70.6534	0.0103163	139.518	2065	Broad-leaved forests	0.7321	0.794759
87	Tang, 2008	鄂西南山地常绿落叶阔叶混交林恢复研究	110°12'36.50"E	30° 3'57.50"N	110.21	30.07	Woody, height≥1.3m	24	28	Clear cut	14	15.6	1662.95	93.7122	0.00957774	100.87	1578	Broad-leaved forests	0.8571	0.815195
88	Tang, 2008	鄂西南山地常绿落叶阔叶混交林恢复研究	110°12'36.50"E	30° 3'57.50"N	110.21	30.07	Woody, height≥1.3m	27	28	Clear cut	110	15.6	1662.95	93.7122	0.00957774	100.87	1578	Broad-leaved forests	0.9643	0.82907
89	Tang, 2008	鄂西南山地常绿落叶阔叶混交林恢复研究	110°12'36.50"E	30° 3'57.50"N	110.21	30.07	Woody, height≥1.3m	24	28	Clear cut	85	15.6	1662.95	93.7122	0.00957774	100.87	1578	Broad-leaved forests	0.8571	0.815195
90	Tang, 2008	鄂西南山地常绿落叶阔叶混交林恢复研究	110°12'36.50"E	30° 3'57.50"N	110.21	30.07	Woody, height≥1.3m	38	28	Clear cut	35	15.6	1662.95	93.7122	0.00957774	100.87	1578	Broad-leaved forests	1.3571	0.863087
91	Tang, 2008	鄂西南山地常绿落叶阔叶混交林恢复研究	110°12'36.50"E	30° 3'57.50"N	110.21	30.07	Woody, height≥1.3m	37	28	Clear cut	60	15.6	1662.95	93.7122	0.00957774	100.87	1578	Broad-leaved forests	1.3214	0.860744
92	Tang, 2008	鄂西南山地常绿落叶阔叶混交林恢复研究	110°12'36.50"E	30° 3'57.50"N	110.21	30.07	Woody, height≥1.3m	55	28	Selective cut	14	15.6	1662.95	93.7122	0.00957774	100.87	1578	Broad-leaved forests	1.9643	0.890818
93	Feng et al., 2016	鄂西南亚热带常绿落叶阔叶混交林的自然恢复动态及其影响因素	110°12'36.50"E	30° 3'57.50"N	110.21	30.07	Woody, DBH≥1 cm	50.4	35.1	Clear cut	20	15.6	1662.95	93.7122	0.00957774	100.87	1578	Broad-leaved forests	1.4359	0.910839
94	Feng et al., 2016	鄂西南亚热带常绿落叶阔叶混交林的自然恢复动态及其影响因素	110°12'36.50"E	30° 3'57.50"N	110.21	30.07	Woody, DBH≥1 cm	49	35.1	Clear cut	35	15.6	1662.95	93.7122	0.00957774	100.87	1578	Broad-leaved forests	1.396	0.908759
95	Li, 2011	普洱季风常绿阔叶林恢复生态学研究	101° 1'0.00"E	22°40'0.00"N	101.02	22.67	Woody, height≥1.3m	59.4	79.6	Clear cut	15	18.9	1470.45	78.3603	0.00933355	23.354	2102	Broad-leaved forests	0.7462	0.986257
96	Li, 2011	普洱季风常绿阔叶林恢复生态学研究	101° 1'0.00"E	22°40'0.00"N	101.02	22.67	Woody, height≥1.3m	38.7	79.6	Clear cut	30	18.9	1470.45	78.3603	0.00933355	23.354	2102	Broad-leaved forests	0.4862	0.94889
97	Huang et al., 2011	万木林青年和老龄常绿阔叶林乔木层碳贮量分配特征	118° 9'0.00"E	27° 3'0.00"N	118.15	27.05	Woody, DBH≥5 cm	10	33	Clear cut	47	19.1	1673.6	57.1467	0.0105499	31.926	971	Broad-leaved forests	0.303	0.684291
98	Hu, 2008	伏牛山自然保护区森林生态系统植物功能群及其动态研究	111°46'60.00"E	33°36'0"N	111.78	33.6	Woody species	13	16	Clear cut	30	15.1	761.05	97.4729	0.00916658	114.638	955	Broad-leaved forests	0.8125	0.665865
99	Mo et al., 2013	Change in Phylogenetic Community Structure during Succession of Traditionally Managed Tropical Rainforest in Southwest China	100°37'60.00"E	22°10'30"N	100.63	22.18	Woody, DBH≥5 cm	23.8	30.8	Clear cut	200	18.9	1318.5	66.2654	0.010039	11.5755	1882	Broad-leaved forests	0.7727	0.823821
100	Mo et al., 2013	Change in Phylogenetic Community Structure during Succession of Traditionally Managed Tropical Rainforest in Southwest China	100°37'60.00"E	22°10'30"N	100.63	22.18	Woody, DBH≥5 cm	25.4	30.8	Clear cut	32	18.9	1318.5	66.2654	0.010039	11.5755	1882	Broad-leaved forests	0.8247	0.831864
101	Song et al., 2015	Effects of historical logging on soil microbial communities in a subtropical forest in southern China	118° 7'36.01"E	29°14'0"N	118.13	29.23	Woody, DBH≥1 cm	15	16	Clear cut	50	16.6	1830.8	86.0427	0.00940968	88.9794	966	Broad-leaved forests	0.9375	0.686659
102	Song et al., 2015	Effects of historical logging on soil microbial communities in a subtropical forest in southern China	118° 7'36.01"E	29°14'0"N	118.13	29.23	Woody, DBH≥1 cm	23	16	Selective cut	20	16.6	1830.8	86.0427	0.00940968	88.9794	966	Broad-leaved forests	1.4375	0.738822
103	Tang et al., 2007	Man-made Versus Natural Forests in Mid-Yunnan, Southwestern China	101°28'18.00"E	25°24'09"N	101.47	25.4	Woody, height≥1.3m	31	26	Selective cut	45	16.2	882.85	66.2106	0.00928928	24.6205	1118	Broad-leaved forests	1.1923	0.835309
104	Liang et al., 2014	Community sructure analysis of soil ammonia oxidizers during vegetation restoration in southwest China	107°55'0.00"E	24°49'60.00"N	107.92	24.83	Woody, DBH≥2.5 cm	27.35	32.28	Selective cut	50	20.2	1388.7	83.9791	0.0104568	86.2571	1515	Broad-leaved forests	0.8473	0.845257
105	Tang et al., 2016	Species Diversity Patterns in Natural Secondary Plant Communities and Man- made Forests in a Subtropical Mountainous Karst Area, Yunnan, SW China	103°19'60.00"E	24°48'0.00"N	103.33	24.8	Woody, height≥1.3m	26	53	Selective cut	45	16.3	939.65	9.5409	0.00955739	0.672775	1054	Broad-leaved forests	0.4906	0.878898
106	Mi et al., 2016	Stochastic assembly in a subtropical forest chronosequence? evidence from contrasting changes of species, phylogenetic and functional dissimilarity over succession	118° 7'36.01"E	29°14'29.18"N	118.13	29.24	Woody, DBH≥1 cm	105	107	Clear cut	50	16.6	1830.8	85.4348	0.00968924	95.5838	966	Broad-leaved forests	0.9813	1.03386
107	Mi et al., 2016	Stochastic assembly in a subtropical forest chronosequence evidence from contrasting changes of species, phylogenetic and functional dissimilarity over succession	118° 7'36.01"E	29°14'29.18"N	118.13	29.24	Woody, DBH≥1 cm	93.33	107	Selective cut	20	16.6	1830.8	85.4348	0.00968924	95.5838	966	Broad-leaved forests	0.8722	1.02825
108	Sun and Han, 2012	森林生态系统卷-吉林长白山站	128°05'57.5"E	42°24'7"N	128.1	42.4	Woody species	9	15	Clear cut	80	4.3	653.65	91.3542	0.0102349	143.156	220	Conifer and broad-leaved mixed forests	0.6	0.59813
109	Sun et al., 2011	森林生态系统卷-内蒙古大兴安岭站	121°30'26.5"E	50°56'60"N	121.51	50.95	Woody species	6	7	Selective cut	50	-3.6	437.55	91.3542	0.0102349	143.156	110	Conifer forests	0.8571	0.44325
110	Sun and Zhang, 2011	森林生态系统卷-广东鼎湖山站	112°32'55.1"E	23°10'24.95"N	112.55	23.17	Woody species	24	65	Clear cut	55	21.2	1716.55	59.7941	0.0101067	16.6606	1303	Broad-leaved forests	0.3692	0.879852
111	Sun and Zhang, 2011	森林生态系统卷-广东鼎湖山站	112°32'30"E	23°10'2.24"N	112.54	23.17	Woody species	36	65	Clear cut	55	21.2	1716.55	59.9333	0.010195	14.6767	1303	Broad-leaved forests	0.5538	0.93026
112	Sun, 2010a	森林生态系统卷-西藏林芝站	94°42'54"E	29°38'58"N	94.72	29.65	Woody species	1	1	Clear cut	30	9.1	692.55	67.3168	0.00970061	35.6517	403	Conifer forests	1	0.102544
113	Sun, 2010b	森林生态系统卷-云南西双版纳站	101°16'23"E	21°55'49"N	101.27	21.93	Woody species	100	300	Clear cut	30	15.6	1662.95	57.2512	0.00812156	13.6874	1965	Broad-leaved forests	0.3333	1.06078
114	Sun, 2010b	森林生态系统卷-云南西双版纳站	101°12'14"E	21°57'54"N	101.2	21.97	Woody species	100	300	Clear cut	30	15.6	1662.95	59.6354	0.00955272	6.87913	1965	Broad-leaved forests	0.3333	1.06078
115	Sun, 2010b	森林生态系统卷-云南西双版纳站	101°16'11"E	21°55'16"N	101.27	21.92	Woody species	90	300	Clear cut	30	15.6	1662.95	56.8023	0.00824342	14.8305	1965	Broad-leaved forests	0.3	1.05527
116	Sun, 2010b	森林生态系统卷-云南西双版纳站	101°16'23"E	21°55'08"N	101.27	21.92	Woody species	120	300	Clear cut	40	15.6	1662.95	56.2133	0.00818321	15.7768	1965	Broad-leaved forests	0.4	1.06916
117	Castroizaguirre et al., 2016	Tree Diversity Enhances Stand Carbon Storage but Not Leaf Area in a Subtropical Forest	118° 7'0.00"E	29°15'0.00"N	118.12	29.25	Woody, DBH≥10 cm	13.67	12	Clear cut	90	16.6	1830.8	85.3555	0.0099475	86.1784	966	Broad-leaved forests	1.1392	0.633928
118	Castroizaguirre et al., 2016	Tree Diversity Enhances Stand Carbon Storage but Not Leaf Area in a Subtropical Forest	118° 7'0.00"E	29°15'0.00"N	118.12	29.25	Woody, DBH≥10 cm	6.67	12	Clear cut	30	16.6	1830.8	85.3555	0.0099475	86.1784	966	Broad-leaved forests	0.5558	0.521407
119	Castroizaguirre et al., 2016	Tree Diversity Enhances Stand Carbon Storage but Not Leaf Area in a Subtropical Forest	118° 7'0.00"E	29°15'0.00"N	118.12	29.25	Woody, DBH≥10 cm	6.43	12	Clear cut	50	16.6	1830.8	85.3555	0.0099475	86.1784	966	Broad-leaved forests	0.5358	0.514747
120	Castroizaguirre et al., 2016	Tree Diversity Enhances Stand Carbon Storage but Not Leaf Area in a Subtropical Forest	118° 7'0.00"E	29°15'0.00"N	118.12	29.25	Woody, DBH≥10 cm	14.2	12	Clear cut	70	16.6	1830.8	85.3555	0.0099475	86.1784	966	Broad-leaved forests	1.1833	0.638831
121	He et al., 2010	Successional process of Picea crassifolia forest after logging disturbance in semiarid mountains: A case study in the Qilian Mountains, northwestern China	100° 0'36.01"E	37°44'29.18"N	100.01	37.74	Woody species	1	1	Selective cut	30	4.2	267.05	18.4261	0.0102932	3.75247	104	Conifer forests	1	0.102544
122	He et al., 2010	Successional process of Picea crassifolia forest after logging disturbance in semiarid mountains: A case study in the Qilian Mountains, northwestern China	100°40'36"E	38° 8'30"N	100.68	38.14	Woody species	1	1	Selective cut	70	4.2	267.05	23.0769	0.0107205	9.5483	179	Conifer forests	1	0.102544
123	Du, 2013	长白山退化云冷杉林不同演替阶段的林分结构研究	130°10'0.00"E	43°22'0.00"N	130.17	43.37	Woody, DBH≥5 cm	9	9	Selective cut	15	4.6	550.8	98.6958	0.00837063	80.4903	161	Conifer and broad-leaved mixed forests	1	0.535059
124	Bao and Liu, 2002	四川瓦屋山原生和次生常绿阔叶林的群落学特征	103° 15'41"E	29°32'35"N	103.26	29.54	Woody, height≥3m	67	57	Clear cut	45	16.8	1385.1	97.1481	0.010021	109.433	1389	Broad-leaved forests	1.1754	0.973185
125	Cui, 2006	人为干扰对石林喀斯特山地植物群落物种多样性和群落结构的影响	103°20'30.00"E	24°47'30"N	103.34	24.79	Woody, DBH≥3 cm	36	67	Clear cut	51	16.3	939.65	13.2252	0.00842646	3.04075	1054	Broad-leaved forests	0.5373	0.932025
